# Supplementary material for: Terrestrial Vegetation Drives Methane Production in the Sediments of two German Reservoirs
Source: Sci Rep. 2019 Nov 4;9:15944. doi: 10.1038/s41598-019-52288-1 (PMC6828770; doi:10.1038/s41598-019-52288-1)
Supplement: Supplementary file 2 — Table S3 (Supplementary Dataset) [file 41598_2019_52288_MOESM2_ESM.xlsx]

## Sheet: File Description
Supplementary Information to "TERRESTRIAL VEGETATION DRIVES METHANE PRODUCTION IN THE SEDIMENTS OF TWO GERMAN RESERVOIRS"
by Jörg Tittel, Matthias Hüls and Matthias Koschorreck
Table S3: Quantity and 14C of terrestrial and of aquatic OC import and export

## Sheet: Hassel Reservoir
HASSEL RESERVOIR
This is to calculate the 14C of recent and of old POC supplied by stream inflow to Hassel reservoir (Fig. 2, main manuscript)
Component 1: fresh POC from topsoil and litterfall (POC-Needles)						delta 14C	22	per mil	(see main manuscript)
Component 2: old terrestrial POC from erosion of stream bank (POC-Soil)						delta 14C	-60	per mil	Mean of four 14C-POC measurements in Hassel and Rappbode stream (14C-POC-In) during summer and winter base flow.
									We assume that POC in these situations derived from streambank erosion with little contributions of litterfall.
									We assume no inputs of fresh POC from the soil surface during base flow. POC from the soil surface is typically transported to the stream during events by overland flow.
Measured annual POC Inflow of Hassel stream (Mix components 1 and 2)						delta 14C	-38.9	per mil	14C-POC-In (see Table 2)
Estimate: contribution of component 1 to the mix							25.7	%
Test of estimate						delta 14C	-38.926	per mil	Recalculation of measured 14C-POC-In (the mix of components 1 and 2) using the delta 14C of components and quantitative contributions of both components to inflow POC
Conclusion: component 1 contributed 26 % to terrestrial POC, component 2 contributed 74 %.
This is to calculate the import, internal production and export of POC (Fig. 2, main manuscript). Bold values were used for Figure 2.
							32.5	g C m-2 year-1	POC import flux (POC-In) of Hassel stream over the sampling year with respect to the surface area of the Hassel reservoir (Tittel et al. 2015)
							25.7	%	Contribution of fresh POC (POC-Needles) to total inflow POC of Hassel stream (see above)
Inflow (import) of fresh POC from topsoil and litterfall (POC-Needles)							8.3525	g C m-2 year-1	Supply of fresh POC (POC-Needles) to Hassel reservoir
							32.5	g C m-2 year-1	POC import flux (POC-In) of Hassel stream over the sampling year with respect to the surface area of the Hassel reservoir (Tittel et al. 2015)
							74.3	%	Contribution of old POC (POC-Soil) to total inflow POC of Hassel stream (see above)
Inflow (import) of old terrestrial POC from erosion of stream bank (POC-Soil)							24.1475	g C m-2 year-1	Supply of old POC (POC-Soil) to Hassel reservoir
Internal production of autochthonous OC							130.372	g C m-2 year-1	See Table 1 main manuscript
Outflow (reservoir export) of total OC							37.0115	g C m-2 year-1	Total export calculated from POC-Out (Table 3) and discharges. It includes terrestrial OC and autochthonous OC.
14C of total OC						delta 14C	-43.1027	per mil	14C-POC-Out (Table 3). It includes terrestrial OC and autochthonous OC.
Outflow (export) of autochthonous OC							14.1176	g C m-2 year-1	Autochthonous (algal) OC multiplied with daily discharges.
14C of autochthonous OC						delta 14C	-25.1379	per mil	14C of autochthonous (algal) OC produced in the reservoir (14C-TIC-Sur, Table 3).
Outflow (export) of terrestrial POC							22.8938	g C m-2 year-1	Export of terrestrial POC
14C of exported terrestrial POC						delta 14C	-54.1808	per mil	Exported OC of terrestrial origin

## Sheet: Rappbode Reservoir
RAPPBODE RESERVOIR
This is to calculate the 14C of recent and of old POC supplied by stream inflow to Hassel reservoir (Fig. 2, main manuscript)
Component 1: fresh POC from topsoil and litterfall (POC-Needles)						delta 14C	22	per mil	(see main manuscript; Tittel et al. 2015)
Component 2: old terrestrial POC from erosion of stream bank (POC-Soil)						delta 14C	-60	per mil	Mean of four 14C-POC measurements in Hassel and Rappbode stream (14C-POC-In) during summer and winter base flow.
									We assume that POC in these situations derived from streambank erosion with little contributions of litterfall.
									We assume no inputs of fresh POC from the soil surface during base flow. POC from the soil surface is typically transported to the stream during events by overland flow.
Measured 14C of POC Inflow of Rappbode stream (Mix components 1 and 2)						delta 14C	-40.9	per mil	14C-POC-In (see Table 2)
Estimate: contribution of component 1 to the mix							23.3	%
Test of estimate						delta 14C	-40.894	per mil	Recalculation of measured 14C-POC-In (the mix of components 1 and 2) using the delta 14C of components and quantitative contributions of both components to inflow POC
Conclusion: component 1 contributed 23 % to terrestrial POC, component 2 contributed 77 %.
This is to calculate the import, internal production and export of POC (Fig. 2, main manuscript). Bold values were used for Figure 2.
							33.9	g C m-2 year-1	POC import flux (POC-In) of Rappbode stream over the sampling year with respect to the surface area of the Rappbode reservoir (Tittel et al. 2015)
							23.3	%	Contribution of fresh POC (POC-Needles) to total inflow POC of Rappbode stream (see above)
Inflow (import) of fresh POC from topsoil and litterfall (POC-Needles)							7.8987	g C m-2 year-1	Supply of fresh POC (POC-Needles) to Rappbode reservoir
							33.9	g C m-2 year-1	POC import flux (POC-In) of Rappbode stream over the sampling year with respect to the surface area of the Rappbode reservoir (Tittel et al. 2015)
							76.7	%	Contribution of fresh POC (POC-Needles) to total inflow POC of Rappbode stream (see above)
Inflow (import) of old terrestrial POC from erosion of stream bank (POC-Soil)							26.0013	g C m-2 year-1	Supply of fresh POC (POC-Needles) to Rappbode reservoir
Internal production of autochthonous OC							45.7465	g C m-2 year-1	See Table 1 main manuscript
Outflow (reservoir export) of total OC							50.3304	g C m-2 year-1	Total export calculated from POC-Out (Table 3) and discharges. It includes terrestrial OC and autochthonous OC.
14C of total OC						delta 14C	-41.8	per mil	14C-POC-Out (Table 3). It includes terrestrial OC and autochthonous OC.
Outflow (export) of autochthonous OC							36.7	g C m-2 year-1	Autochthonous (algal) OC multiplied with daily discharges.
14C of autochthonous OC						delta 14C	-25.1379	per mil	14C of autochthonous (algal) OC produced in the reservoir (14C-TIC-Sur, Table 3).
Outflow (export) of terrestrial POC							13.6304	g C m-2 year-1	Export of terrestrial POC
14C of exported terrestrial POC						delta 14C	-86.6628	per mil	Exported OC of terrestrial origin
